# Supplementary material for: Simultaneous Detection of Beta and Gamma Human Herpesviruses by Multiplex qPCR Reveals Simple Infection and Coinfection Episodes Increasing Risk for Graft Rejection in Solid Organ Transplantation
Source: Viruses. 2018 Dec 19;10(12):730. doi: 10.3390/v10120730 (PMC6316002; doi:10.3390/v10120730)
Supplement: Supplementary file 1 [file viruses-10-00730-s001.zip]

Archive with 33 entries (33 files):
- Supplementary 1a.jpg
- Supplementary 1b.jpg
- Supplementary 1c.jpg
- Supplementary 1d.jpg
- supplementary materials.pdf
- Supplemntary 2a.jpg
- Supplemntary 2b.jpg
- Supplemntary 2c.jpg
- Supplemntary 2d.jpg
- Supplemntary 2e.jpg
- Supplemntary 2f.jpg
- Supplemntary 2g.jpg
- Supplemntary 2h.jpg
- Supplemntary 2i.jpg
- Supplemntary 2j.jpg
- Supplemntary 2k.jpg
- Supplemntary 2l.jpg
- Supplemntary 2m.jpg
- Supplemntary 2n.jpg
- Supplemntary 2o.jpg
- Supplemntary 2p.jpg
- Supplemntary 2q.jpg
- Supplemntary 2r.jpg
- Supplemntary 3a.jpg
- Supplemntary 3b.jpg
- Supplemntary 3c.jpg
- Supplemntary 3d.jpg
- Supplemntary 3e.jpg
- Supplemntary 3f.jpg
- Supplemntary 3g.jpg
- Supplemntary 3h.jpg
- Supplemntary 3i.jpg
- Supplemntary 3j.jpg
